# Supplementary material for: Low Spontaneous Mutation Rate in Complex Multicellular Eukaryotes with a Haploid–Diploid Life Cycle
Source: Mol Biol Evol. 2023 May 4;40(6):msad105. doi: 10.1093/molbev/msad105 (PMC10254074; doi:10.1093/molbev/msad105)
Supplement: msad105_Supplementary_Data [file msad105_supplementary_data.zip]

Archive with 5 entries (5 files):
- Figure S4-R3.pdf
- Suppl_Tables_final-R3.xlsx
- Figure S1-R3.pdf
- Figure S2-R3.jpg
- Figure S3-R3.pdf
