# Supplementary material for: Low Spontaneous Mutation Rate in Complex Multicellular Eukaryotes with a Haploid–Diploid Life Cycle
Source: Mol Biol Evol. 2023 May 4;40(6):msad105. doi: 10.1093/molbev/msad105 (PMC10254074; doi:10.1093/molbev/msad105)
Supplement: msad105_Supplementary_Data [file msad105_supplementary_data.zip › Suppl_Tables_final-R3.xlsx]

## Sheet: Table S1 
Table S1. Estimated mutation rates across species in the Tree of Life.
Group	Species	μ	References
Animals	Homo sapiens	1.29e-08	(Besenbacher et al. 2016)(Lynch 2010)
	Pan troglodyte	1.26e-08	(Besenbacher et al. 2019)
	Gorilla gorilla	1.13e-08
	Pongo abeli	1.66e-08
	Microcebus murinus	1.52e-08	(Campbell et al. 2021)
	Callithrix jacchus	4.3e-09	(Yang et al. 2021)
	Ornithorhynchus anatinus	7e-09	(Martin et al. 2018)
	Aotus nancymaae	8.1e-09	(Thomas et al. 2018)
	Macaca mulatta	5.8e-09	(Wang et al. 2020)
	Chlorocebus sabaeus	8.4e-09	(Pfeifer 2017)
	Papio anubis	5.7e-09	(Wu et al. 2020)
	Felis catus	8.6e-09	(Wang et al. 2022)
	Canis lupus	4.5e-09	(Koch et al. 2019)
	Mus musculus	5.4e-09	(Uchimura et al. 2015)
	Clupea harengus	2e-09	(Feng et al. 2017)
	Malawi cichlids	3.5e-09	(Malinsky et al. 2018)
	Ficedula albicollis	4.6e-09	(Smeds et al. 2016)
	Caenorhabditis elegans	1.48e-09	(Denver et al. 2009; Denver et al. 2012a; Konrad et al. 2018)
	Caenorhabditis briggsae	1.34e-09	(Denver et al. 2012b)
	Pristionchus pacificus	2e-09	(Weller et al. 2014)
	Drosophila melanogaster	5.49e-09	(Schrider et al. 2013; Keightley, Ness, et al. 2014)
	Drosophila pseudoobscura	3.5e-09	(Krasovec 2021)
	Heliconius melpomene	2.9e-09	(Keightley, Pinharanda, et al. 2014)
	Chironomus riparius	2.1e-09	(Oppold and Pfenninger 2017)
	Anopheles coluzzii	1e-09	(Rashid et al. 2022)
	Anopheles stephensi	1.36e-09
	Acyrthosiphon pisum	2.7e-10	(Fazalova and Nevado 2020)
	Daphnia pulex	2.3e-09	(Flynn et al. 2016)
	Bombus terrestris	3.6e-09	(Liu et al. 2017)
	Apis mellifera	3.4e-09	(Liu et al. 2017)
Plants	Arabidopsis thaliana	7e-09	(Ossowski et al. 2010; Jiang et al. 2014)
	Silene latifolia	6.19e-09	(Krasovec, Chester, et al. 2018)
	Spirodela polyrhiza	7.92e-11	(Xu et al. 2019)
	Lemna minor	8.66e-11	(Sandler et al. 2020)
	Prunus persica	7.77e-09	(Xie et al. 2016)
Green algae	Ostreococcus tauri	4.19e-10	(Krasovec et al. 2017)
	Ostreococcus mediterraneus	4.92e-10
	Bathycoccus prasinos	3.07e-10
	Micromonas pusilla	8.15e-10
	Chlamydomonas reinhardtii	9.63e-10	(Ness et al. 2015)
	Chlamydomonas reinhardtii	3.23e-10	(Ness et al. 2012)
	Chlamydomonas incerta	7.6e-10	(López-Cortegano et al. 2021)
	Picochlorum costavermaella	9.19e-10	(Krasovec, Sanchez-Brosseau, et al. 2018)
Diatom	Phaeodactylum tricornutum	4.7e-10	(Krasovec et al. 2019)
Haptophyta	Emiliania huxleyi	5.55e-10	(Krasovec et al. 2020)
Fungi	Saccharomyces cerevisiae	1.67e-10	(Lynch et al. 2008; Zhu et al. 2014; Liu and Zhang 2019)
	Schizoaccharomyces pombe	2e-10	(Farlow et al. 2015; Behringer and Hall 2016)
	Rhodotorula toruloides	1.9e-10	(Long, Behringer, et al. 2016)
Ciliates	Paramecium tetraurelia	1.94e-11	(Sung, Tucker, et al. 2012; Long, Doak, et al. 2018)
	Paramecium sexaurelia	1.94e-11	(Long, Doak, et al. 2018)
	Paramecium biaurelia	1.94e-11
	Tetrahymena thermophila	7.61e-12	(Long, Winter, et al. 2016)
Amoebozoa	Dictyostelium discoideum	2.9e-11	(Saxer et al. 2012; Kucukyildirim, Behringer, Sung, et al. 2020)
Opisthokonta	Sphaeroforma arctica	5.6e-11	(Long, Sung, et al. 2018)
Bacteria	Bacillus subtilis	3.28e-10	(Sung et al. 2015)
	Prochlorococcus marinus	3.5e-10	(Chen et al. 2021)
	Acidobacterium capsulatum	1.22e-10	(Kucukyildirim et al. 2021)
	Escherichia coli	2.2e-10	(Lee et al. 2012; Foster et al. 2015; Chu et al. 2018)
	Mesoplasma florum	9.78e-09	(Sung, Ackerman, et al. 2012)
	Burkholderia cenocepacia	1.33e-10	(Dillon et al. 2015)
	Pseudomonas aeruginosa	7.92e-11	(Dettman et al. 2016)
	Salmonella typhimurium	7e-10	(Lind and Andersson 2008)
	Mycobacterium tuberculosis	2.58e-10	(Uchimura et al. 2015)(Ford et al. 2011)
	Mycobacterium smegmatis	5.27e-10	(Kucukyildirim et al. 2016)
	Deinococcus radiodurans	4.99e-10	(Long et al. 2015)
	Vibrio cholerae	1.07e-10	(Dillon et al. 2016)
	Vibrio fischeri	2.07e-10
	Ruegeria pomeroyi	1.39e-10	(Sun et al. 2017)
	Vibrio shilonii	2.29e-10	(Strauss et al. 2017)
	Photorhabdus luminescens	5.94e-11	(Pan et al. 2021)
	Shewanella putrefaciens	1.66e-10	(Wu et al. 2021)
	Arthrobacter sp	3.18e-10	(Long, Sung, et al. 2018)
	Caulobacter crescentus	3.46e-10
	Colwellia psychrerythraea	8.38e-10
	Flavobacterium sp.	3.91e-10
	Gemmata obscuriglobus	2.38e-10
	Janthinobacterium lividum	1.22e-10
	Kineococcus radiotolerans	3.9e-10
	Lactococcus lactis	1.62e-09
	Rhodobacter sphaeroides	1.17e-10
	Micrococcus sp.	3.18e-10
	Staphylococcus aureus	4.38e-10
Archeae	Haloferax volcanii	3.15e-10	(Kucukyildirim, Behringer, Williams, et al. 2020)
References
Behringer MG, Hall DW. 2016. The repeatability of genome-wide mutation rate and spectrum estimates. Curr. Genet.:1–6.
Besenbacher S, Sulem P, Helgason A, Helgason H, Kristjansson H, Jonasdottir Aslaug, Jonasdottir Adalbjorg, Magnusson OT, Thorsteinsdottir U, Masson G, et al. 2016. Multi-nucleotide de novo Mutations in Humans. PLoS Genet. 12:e1006315.
Besenbacher S, Hvilsom C, Marques-Bonet T, Mailund T, Schierup MH. 2019. Direct estimation of mutations in great apes reconciles phylogenetic dating. Nat. Ecol. Evol. 3:286–292.
Campbell CR, Tiley GP, Poelstra JW, Hunnicutt KE, Larsen PA, Lee H-J, Thorne JL, Dos Reis M, Yoder AD. 2021. Pedigree-based and phylogenetic methods support surprising patterns of mutation rate and spectrum in the gray mouse lemur. Heredity 127:233–244.
Chen Z, Wang X, Song Y, Zeng Q, Zhang Y, Luo H. 2021. Prochlorococcus have low global mutation rate and small effective population size. Nat. Ecol. Evol.
Chu X-L, Zhang B-W, Zhang Q-G, Zhu B-R, Lin K, Zhang D-Y. 2018. Temperature responses of mutation rate and mutational spectrum in an Escherichia coli strain and the correlation with metabolic rate. BMC Evol. Biol. 18:126.
Denver DR, Dolan PC, Wilhelm LJ, Sung W, Lucas-Lledó JI, Howe DK, Lewis SC, Okamoto K, Thomas WK, Lynch M, et al. 2009. A genome-wide view of Caenorhabditis elegans base-substitution mutation processes. Proc. Natl. Acad. Sci. U. S. A. 106:16310–16314.
Denver DR, Wilhelm LJ, Howe DK, Gafner K, Dolan PC, Baer CF. 2012a. Variation in base-substitution mutation in experimental and natural lineages of Caenorhabditis nematodes. Genome Biol. Evol. 4:513–522.
Denver DR, Wilhelm LJ, Howe DK, Gafner K, Dolan PC, Baer CF. 2012b. Variation in base-substitution mutation in experimental and natural lineages of Caenorhabditis nematodes. Genome Biol. Evol. 4:513–522.
Dettman JR, Sztepanacz JL, Kassen R. 2016. The properties of spontaneous mutations in the opportunistic pathogen Pseudomonas aeruginosa. BMC Genomics [Internet] 17. Available from: http://www.ncbi.nlm.nih.gov/pmc/articles/PMC4702332/
Dillon MM, Sung W, Lynch M, Cooper VS. 2015. The Rate and Molecular Spectrum of Spontaneous Mutations in the GC-Rich Multi-Chromosome Genome of Burkholderia cenocepacia. Genetics.
Dillon MM, Sung W, Sebra R, Lynch M, Cooper VS. 2016. Genome-wide biases in the rate and molecular spectrum of spontaneous mutations in Vibrio cholerae and Vibrio fischeri. Mol. Biol. Evol.:msw224.
Farlow A, Long H, Arnoux S, Sung W, Doak TG, Nordborg M, Lynch M. 2015. The Spontaneous Mutation Rate in the Fission Yeast Schizosaccharomyces pombe. Genetics:genetics.115.177329.
Fazalova V, Nevado B. 2020. Low Spontaneous Mutation Rate and Pleistocene Radiation of Pea Aphids. Mol. Biol. Evol. 37:2045–2051.
Feng C, Pettersson M, Lamichhaney S, Rubin C-J, Rafati N, Casini M, Folkvord A, Andersson L. 2017. Moderate nucleotide diversity in the Atlantic herring is associated with a low mutation rate.Przeworski M, editor. eLife 6:e23907.
Flynn JM, Chain FJJ, Schoen DJ, Cristescu ME. 2016. Spontaneous mutation accumulation in Daphnia pulex in selection-free versus competitive environments. Mol. Biol. Evol.:msw234.
Ford CB, Lin PL, Chase MR, Shah RR, Iartchouk O, Galagan J, Mohaideen N, Ioerger TR, Sacchettini JC, Lipsitch M, et al. 2011. Use of whole genome sequencing to estimate the mutation rate of Mycobacterium tuberculosis during latent infection. Nat. Genet. 43:482–486.
Foster PL, Lee H, Popodi E, Townes JP, Tang H. 2015. Determinants of spontaneous mutation in the bacterium Escherichia coli as revealed by whole-genome sequencing. Proc. Natl. Acad. Sci. U. S. A. 112:E5990-5999.
Jiang C, Mithani A, Belfield EJ, Mott R, Hurst LD, Harberd NP. 2014. Environmentally responsive genome-wide accumulation of de novo Arabidopsis thaliana mutations and epimutations. Genome Res. 24:1821–1829.
Keightley PD, Ness RW, Halligan DL, Haddrill PR. 2014. Estimation of the spontaneous mutation rate per nucleotide site in a Drosophila melanogaster full-sib family. Genetics 196:313–320.
Keightley PD, Pinharanda A, Ness RW, Simpson F, Dasmahapatra KK, Mallet J, Davey JW, Jiggins CD. 2014. Estimation of the spontaneous mutation rate in Heliconius melpomene. Mol. Biol. Evol.
Koch E, Schweizer RM, Schweizer TM, Stahler DR, Smith DW, Wayne RK, Novembre J. 2019. De novo mutation rate estimation in wolves of known pedigree. Mol. Biol. Evol.
Konrad A, Flibotte S, Taylor J, Waterston RH, Moerman DG, Bergthorsson U, Katju V. 2018. Mutational and transcriptional landscape of spontaneous gene duplications and deletions in Caenorhabditis elegans. Proc. Natl. Acad. Sci. 115:7386–7391.
Krasovec M. 2021. The spontaneous mutation rate of Drosophila pseudoobscura. G3 Bethesda Md:jkab151.
Krasovec M, Chester M, Ridout K, Filatov DA. 2018. The Mutation Rate and the Age of the Sex Chromosomes in Silene latifolia. Curr. Biol. 28:1832-1838.e4.
Krasovec M, Eyre-Walker A, Sanchez-Ferandin S, Piganeau G. 2017. Spontaneous Mutation Rate in the Smallest Photosynthetic Eukaryotes. Mol. Biol. Evol. 34:1770–1779.
Krasovec M, Rickaby REM, Filatov DA. 2020. Evolution of Mutation Rate in Astronomically Large Phytoplankton Populations. Genome Biol. Evol. 12:1051–1059.
Krasovec M, Sanchez-Brosseau S, Grimsley N, Piganeau G. 2018. Spontaneous mutation rate as a source of diversity for improving desirable traits in cultured microalgae. Algal Res. 35:85–90.
Krasovec M, Sanchez-Brosseau S, Piganeau G. 2019. First Estimation of the Spontaneous Mutation Rate in Diatoms. Genome Biol. Evol. 11:1829–1837.
Kucukyildirim S, Behringer M, Sung W, Brock DA, Doak TG, Mergen H, Queller DC, Strassmann JE, Lynch M. 2020. Low Base-Substitution Mutation Rate but High Rate of Slippage Mutations in the Sequence Repeat-Rich Genome of Dictyostelium discoideum. G3 Bethesda Md 10:3445–3452.
Kucukyildirim S, Behringer M, Williams EM, Doak TG, Lynch M. 2020. Estimation of the Genome-Wide Mutation Rate and Spectrum in the Archaeal Species Haloferax volcanii. Genetics 215:1107–1116.
Kucukyildirim S, Long H, Sung W, Miller SF, Doak TG, Lynch M. 2016. The Rate and Spectrum of Spontaneous Mutations in Mycobacterium smegmatis, a Bacterium Naturally Devoid of the Post-replicative Mismatch Repair Pathway. G3 GenesGenomesGenetics:g3.116.030130.
Kucukyildirim S, Miller SF, Lynch M. 2021. Low base‐substitution mutation rate and predominance of insertion‐deletion events in the acidophilic bacterium Acidobacterium capsulatum. Ecol. Evol. 11:17609–17614.
Lee H, Popodi E, Tang H, Foster PL. 2012. Rate and molecular spectrum of spontaneous mutations in the bacterium Escherichia coli as determined by whole-genome sequencing. Proc. Natl. Acad. Sci. U. S. A. 109:E2774-2783.
Lind PA, Andersson DI. 2008. Whole-genome mutational biases in bacteria. Proc. Natl. Acad. Sci. U. S. A. 105:17878–17883.
Liu H, Jia Y, Sun X, Tian D, Hurst LD, Yang S. 2017. Direct Determination of the Mutation Rate in the Bumblebee Reveals Evidence for Weak Recombination-Associated Mutation and an Approximate Rate Constancy in Insects. Mol. Biol. Evol. 34:119–130.
Liu H, Zhang J. 2019. Yeast Spontaneous Mutation Rate and Spectrum Vary with Environment. Curr. Biol. CB 29:1584-1591.e3.
Long H, Behringer MG, Williams E, Te R, Lynch M. 2016. Similar Mutation Rates but Highly Diverse Mutation Spectra in Ascomycete and Basidiomycete Yeasts. Genome Biol. Evol. 8:3815–3821.
Long H, Doak TG, Lynch M. 2018. Limited Mutation-Rate Variation Within the Paramecium aurelia Species Complex. G3 GenesGenomesGenetics 8:2523–2526.
Long H, Kucukyildirim S, Sung W, Williams E, Lee H, Ackerman M, Doak TG, Tang H, Lynch M. 2015. Background Mutational Features of the Radiation-Resistant Bacterium Deinococcus radiodurans. Mol. Biol. Evol. 32:2383–2392.
Long H, Sung W, Kucukyildirim S, Williams E, Miller SF, Guo W, Patterson C, Gregory C, Strauss C, Stone C, et al. 2018. Evolutionary determinants of genome-wide nucleotide composition. Nat. Ecol. Evol. 2:237–240.
Long H, Winter DJ, Chang AY-C, Sung W, Wu SH, Balboa M, Azevedo RBR, Cartwright RA, Lynch M, Zufall RA. 2016. Low base-substitution mutation rate in the germline genome of the ciliate Tetrahymena thermophila. Genome Biol. Evol.:evw223.
López-Cortegano E, Craig RJ, Chebib J, Samuels T, Morgan AD, Kraemer SA, Böndel KB, Ness RW, Colegrave N, Keightley PD. 2021. De Novo Mutation Rate Variation and Its Determinants in Chlamydomonas. Mol. Biol. Evol. [Internet]. Available from: https://doi.org/10.1093/molbev/msab140
Lynch M. 2010. Rate, molecular spectrum, and consequences of human mutation. Proc. Natl. Acad. Sci. 107:961–968.
Lynch M, Sung W, Morris K, Coffey N, Landry CR, Dopman EB, Dickinson WJ, Okamoto K, Kulkarni S, Hartl DL, et al. 2008. A genome-wide view of the spectrum of spontaneous mutations in yeast. Proc. Natl. Acad. Sci. 105:9272–9277.
Malinsky M, Svardal H, Tyers AM, Miska EA, Genner MJ, Turner GF, Durbin R. 2018. Whole-genome sequences of Malawi cichlids reveal multiple radiations interconnected by gene flow. Nat. Ecol. Evol. 2:1940–1955.
Martin HC, Batty EM, Hussin J, Westall P, Daish T, Kolomyjec S, Piazza P, Bowden R, Hawkins M, Grant T, et al. 2018. Insights into Platypus Population Structure and History from Whole-Genome Sequencing. Mol. Biol. Evol. 35:1238–1252.
Ness RW, Morgan AD, Colegrave N, Keightley PD, Ness RW, Morgan AD, Colegrave N, Keightley PD. 2012. Estimate of the Spontaneous Mutation Rate in Chlamydomonas reinhardtii. Genetics 192:1447–1454.
Ness RW, Morgan AD, Vasanthakrishnan RB, Colegrave N, Keightley PD. 2015. Extensive de novo mutation rate variation between individuals and across the genome of Chlamydomonas reinhardtii. Genome Res. 25:1739–1749.
Oppold A-M, Pfenninger M. 2017. Direct estimation of the spontaneous mutation rate by short-term mutation accumulation lines in Chironomus riparius. Evol. Lett. 1:86–92.
Ossowski S, Schneeberger K, Lucas-Lledó JI, Warthmann N, Clark RM, Shaw RG, Weigel D, Lynch M. 2010. The rate and molecular spectrum of spontaneous mutations in Arabidopsis thaliana. Science 327:92–94.
Pan J, Williams E, Sung W, Lynch M, Long H. 2021. The insect-killing bacterium Photorhabdus luminescens has the lowest mutation rate among bacteria. Mar. Life Sci. Technol. 3:20–27.
Pfeifer SP. 2017. Direct estimate of the spontaneous germ line mutation rate in African green monkeys. Evol. Int. J. Org. Evol. 71:2858–2870.
Rashid I, Campos M, Collier T, Crepeau M, Weakley A, Gripkey H, Lee Y, Schmidt H, Lanzaro GC. 2022. Spontaneous mutation rate estimates for the principal malaria vectors Anopheles coluzzii and Anopheles stephensi. Sci. Rep. 12:226.
Sandler G, Bartkowska M, Agrawal AF, Wright SI. 2020. Estimation of the SNP Mutation Rate in Two Vegetatively Propagating Species of Duckweed. G3 Bethesda Md 10:4191–4200.
Saxer G, Havlak P, Fox SA, Quance MA, Gupta S, Fofanov Y, Strassmann JE, Queller DC. 2012. Whole genome sequencing of mutation accumulation lines reveals a low mutation rate in the social amoeba Dictyostelium discoideum. PloS One 7:e46759.
Schrider DR, Houle D, Lynch M, Hahn MW. 2013. Rates and genomic consequences of spontaneous mutational events in Drosophila melanogaster. Genetics 194:937–954.
Smeds L, Qvarnstrom A, Ellegren H. 2016. Direct estimate of the rate of germline mutation in a bird. Genome Res.
Strauss C, Long H, Patterson CE, Te R, Lynch M. 2017. Genome-Wide Mutation Rate Response to pH Change in the Coral Reef Pathogen Vibrio shilonii AK1. mBio 8.
Sun Y, Powell KE, Sung W, Lynch M, Moran MA, Luo H. 2017. Spontaneous mutations of a model heterotrophic marine bacterium. ISME J. 11:1713–1718.
Sung W, Ackerman MS, Gout J-F, Miller SF, Williams E, Foster PL, Lynch M. 2015. Asymmetric Context-Dependent Mutation Patterns Revealed through Mutation–Accumulation Experiments. Mol. Biol. Evol. 32:1672–1683.
Sung W, Ackerman MS, Miller SF, Doak TG, Lynch M. 2012. Drift-barrier hypothesis and mutation-rate evolution. Proc. Natl. Acad. Sci. U. S. A. 109:18488–18492.
Sung W, Tucker AE, Doak TG, Choi E, Thomas WK, Lynch M. 2012. Extraordinary genome stability in the ciliate Paramecium tetraurelia. Proc. Natl. Acad. Sci. U. S. A. 109:19339–19344.
Thomas GWC, Wang RJ, Puri A, Harris RA, Raveendran M, Hughes DST, Murali SC, Williams LE, Doddapaneni H, Muzny DM, et al. 2018. Reproductive Longevity Predicts Mutation Rates in Primates. Curr. Biol. CB 28:3193-3197.e5.
Uchimura A, Higuchi M, Minakuchi Y, Ohno M, Toyoda A, Fujiyama A, Miura I, Wakana S, Nishino J, Yagi T. 2015. Germline mutation rates and the long-term phenotypic effects of mutation accumulation in wild-type laboratory mice and mutator mice. Genome Res. [Internet]. Available from: http://genome.cshlp.org/content/early/2015/06/30/gr.186148.114
Wang RJ, Raveendran M, Harris RA, Murphy WJ, Lyons LA, Rogers J, Hahn MW. 2022. De novo Mutations in Domestic Cat are Consistent with an Effect of Reproductive Longevity on Both the Rate and Spectrum of Mutations. Mol. Biol. Evol. 39:msac147.
Wang RJ, Thomas GWC, Raveendran M, Harris RA, Doddapaneni H, Muzny DM, Capitanio JP, Radivojac P, Rogers J, Hahn MW. 2020. Paternal age in rhesus macaques is positively associated with germline mutation accumulation but not with measures of offspring sociability. Genome Res. 30:826–834.
Weller AM, Rödelsperger C, Eberhardt G, Molnar RI, Sommer RJ. 2014. Opposing Forces of A/T-Biased Mutations and G/C-Biased Gene Conversions Shape the Genome of the Nematode Pristionchus pacificus. Genetics 196:1145–1152.
Wu FL, Strand AI, Cox LA, Ober C, Wall JD, Moorjani P, Przeworski M. 2020. A comparison of humans and baboons suggests germline mutation rates do not track cell divisions. PLOS Biol. 18:e3000838.
Wu K, Cheng Z-H, Williams E, Turner NT, Ran D, Li H, Zhou X, Guo H, Sung W, Liu D-F, et al. 2021. Unexpected discovery of hypermutator phenotype sounds the alarm for quality control strains. Genome Biol. Evol.:evab148.
Xie Z, Wang Long, Wang Lirong, Wang Z, Lu Z, Tian D, Yang S, Hurst LD. 2016. Mutation rate analysis via parent-progeny sequencing of the perennial peach. I. A low rate in woody perennials and a higher mutagenicity in hybrids. Proc. Biol. Sci. 283.
Xu S, Stapley J, Gablenz S, Boyer J, Appenroth KJ, Sree KS, Gershenzon J, Widmer A, Huber M. 2019. Low genetic variation is associated with low mutation rate in the giant duckweed. Nat. Commun. 10:1243.
Yang C, Zhou Y, Marcus S, Formenti G, Bergeron LA, Song Z, Bi X, Bergman J, Rousselle MMC, Zhou C, et al. 2021. Evolutionary and biomedical insights from a marmoset diploid genome assembly. Nature 594:227–233.
Zhu YO, Siegal ML, Hall DW, Petrov DA. 2014. Precise estimates of mutation rate and spectrum in yeast. Proc. Natl. Acad. Sci. U. S. A. 111:E2310-2318.

## Sheet: Table S2
Table S2. Number of callable sites with a minimum coverage threshold of >9× per individual in Ectocarpus and a minimum coverage threshold of >4× per individual in Scytosiphon.
	Individuals	Callable sites
Ectocarpus	L467_10	181256067
	L467_11	185020493
	L467_12	185789488
	L467_13	184838189
	L467_14	182957160
	L467_16	184629117
	L467_17	183346042
	L467_18	185525647
	L467_1	186547056
	L467_23	185036785
	L467_25	184219609
	L467_26	184087734
	L467_27	185581874
	L467_28	177434349
	L467_30	184123666
	L467_31	185862368
	L467_32	184285490
	L467_33	185673551
	L467_34	186131824
	L467_35	184806194
	L467_36	185701707
	L467_37	181648073
	L467_38	183169814
	L467_40	185210803
	L467_43	185547531
	L467_47	186029014
	L467_6	182855101
	L467_7	183166335
	L467_8	184435542
	L467_9	184915595
	Ec419	184052517
	LEc420	184353996
Scytosiphon	Mr5f	173348500
	Os10m	150638360
	uni27gD	162402871
	uni28gB	158385123
	uni9gF	144470641
	MO42b	142396255
	MO128a	139154448
	MO103a	136762091
	MO129	131237488
	MO116a	124525266
	MO97a	122551157
	MO23b	117717993
	MO114a	117162615
	MO227	116796054
	MO336	114235699
	MO98	112920345
	MO99b	111993040
	MO102a	109594512
	MO15b	108837883
	MO65a	108504503
	MO113a	107783103
	MO25a	104572172
	MO211	103728687
	MO5	102939442
	MO230	98083897
	MO236	96696134
	MO235	95669276
	MO69a	95664670
	MO215	94858215
	MO183	93676531
	uni26gB	92364934
	MO302	92106916
	uni12gC	90686528
	uni31gF	88217639
	uni30gF	85980100
	MO57a	85804034
	MO94a	84645936
	MO203	82166485
	MO199	80637740
	MO252	79744973
	MO50	78740013
	uni26gC	77899685
	MO308	77862317
	MO36a	76934293
	MO160	76453295
	uni13gE	74915854
	MO28a	74207950
	MO132	71672167
	MO34b	71408748
	MO7c	71223939
	MO309	71027413
	MO41b	67783126
	MO1a	66667327
	MO141	66064334
	MO170	66025167
	MO241	65841436
	MO96	63902907
	MO120	62234659
	MO191	61972737
	MO162	61846865
	MO339	61819067
	MO338	61010372
	MO209	60234008
	MO194	60201750
	MO340	59926284
	MO292	58699040
	MO46a	58370123
	MO298	55390576
	MO341	55116284
	uni4gC	51606811
	MO250	51266135
	MO74	50691600
	MO272	49622204
	MO174	46442077
	MO257	45276193
	MO64a	44649364
	MO76a	43917864
	MO47a	43780562
	MO196	43699447
	MO318	43626587
	MO134	43243119
	MO242	42842855
	MO178	42575722
	MO299	42574489
	uni27gA	42314641
	MO3	41633460
	MO293	39716760
	MO192	39172947
	MO284	38859145
	MO143	38095862
	MO218	36831709
	MO185	36623455
	MO279	36557989
	MO244	36551244
	MO95	36130174
	MO77	34366588
	MO239	34119117
	MO205	33926868
	MO82a	33401251
	MO320	32879201
	MO39a	31891586
	MO296	30843935
	MO118	29727813
	MO247	28528856
	MO109a	28285206
	MO301	27854151
	uni20gF	26720966
	MO260	24862518
	MO111	23648008
	MO26	23280876
	MO271	22350011
	uni25gA	21956906
	MO219	17073408
	MO72a	16931208
	MO330	16126072
	MO27	15306216
	MO44	14068456
	uni19gF	12479674
	MO352	7647392
	MO262	7583084
	MO151	5842667
	MO167	5608710
	MO2	4832580
	MO13a	4532770
	MO124	4170632
	MO106	4042698
	MO87b	4018035
	MO202	3795153
	MO295	3738587
	uni16gC	3574594
	uni24gC	3362493
	MO251	3306642
	MO267	3193486
	MO335	2683767
	uni32gF	2679919
	MO217	2513720
	MO61	1469502
	MO30a	1401099
	uni34gA	523289

## Sheet: Table S3
Tables S3. List of de novo mutations.
Ectocarpus	Position	Verification	Mutation
L467_27	chromosome 11 at position 645,251	IGV	C>A
L467_25	chromosome 16 at position 1,499,719	PCR and Sanger	A>G
Scytosiphon
MO23b	scaffold21335_cov47 at position 848	PCR and Sanger	G>T
MO50	scaffold19573_cov52 at position 23,932	PCR and Sanger	C>T
MO96	scaffold16416_cov49 at position 7,948	PCR and Sanger	A>T
MO116a	scaffold6012_cov55 at position 9273	IGV	T>C
uni16gC	scaffold44941_cov45 at position 3696	IGV	C>A
MO151	scaffold9400_cov50 at position 3751	IGV	T>G
MO227	scaffold8918_cov14 at position 151	IGV	G>C

## Sheet: Table S4
Table S4. Primers used to check de novo mutations.
Ectocarpus	Forward	Reverse
chromosome 11 at position 645,251	GATAGGGTCTACGGCAGCAT	GTTGCCTGTCTGACGCTAAG
	TGTGGTTGAGCTTGAGGGAT	TTGTGATAGCAACCCGACGA
chromosome 16 at position 1,499,719	CCGGAATACTGCTGTGTGTG	CCTTTTCGACGCTCTTCCAG
	TGCAAAACCTACATCCACGC	TAGAAGACCCGCACACCTTT
Scytosiphon	Forward	Reverse
scaffold21335_cov47 at position 848	CGTGGTTATTTTTCCTGCCCG	CCAGGAACCACGCCTAGTTT
	CAACGAGGTGCAAGCAGTTG	CGGGATAAGTCCGTTGACGT
scaffold19573_cov52 at position 23,932	TCTTCAGTACTACGACAAGGC	GTTTCACGCGGTAAACTTC
	TGGGTATCGACAGACAACC	TACGCGAGAAGAAGACGTC
scaffold16416_cov49 at position 7,948	ACGCGATCGACGTTAATG	CTCCATGTATTTATTGCGCC
	TTTGCATGTATGTTGACAGC	TGGACAAGTGGAGTGACTTC

## Sheet: Table S5
Table S5. Fitness measurements of wild type and lines showing chromosome duplications.
Strain	N. germinated spores after 5 days	Total spores	% Germination	N. of adult filaments after 15d	N. of plurilocular sporangia/filament after 18d	N. of unilocular sporangia per upright filament after 25d
L467_26 replicate 1	119	138	0.86	26	18	8
L467_26 26 replicate 2	149	170	0.88	22	10	3
L467_26 26 replicate 3	129	140	0.92	29	16	4
L467_27 replicate 1	19	45	0.42	2	3	0
L467_27 replicate 2	12	55	0.22	12	2	0
L467_27 replicate 3	33	60	0.55	7	2	0

## Sheet: Table S6
Table S6. Accession numbers for the data sets.
Ectocarpus
Samples	Bioproject	Accession numbers
L467_1	PRJNA838449	SAMN28422934
L467_10	PRJNA838449	SAMN28422935
L467_11	PRJNA838449	SAMN28422936
L467_12	PRJNA838449	SAMN28422937
L467_13	PRJNA838449	SAMN28422938
L467_14	PRJNA838449	SAMN28422939
L467_16	PRJNA838449	SAMN28422940
L467_17	PRJNA838449	SAMN28422941
L467_18	PRJNA838449	SAMN28422942
L467_23	PRJNA838449	SAMN28422943
L467_25	PRJNA838449	SAMN28422944
L467_26	PRJNA838449	SAMN28422945
L467_27	PRJNA838449	SAMN28422946
L467_28	PRJNA838449	SAMN28422947
L467_30	PRJNA838449	SAMN28422948
L467_31	PRJNA838449	SAMN28422949
L467_32	PRJNA838449	SAMN28422950
L467_33	PRJNA838449	SAMN28422951
L467_34	PRJNA838449	SAMN28422952
L467_35	PRJNA838449	SAMN28422953
L467_36	PRJNA838449	SAMN28422954
L467_37	PRJNA838449	SAMN28422955
L467_38	PRJNA838449	SAMN28422956
L467_40	PRJNA838449	SAMN28422957
L467_43	PRJNA838449	SAMN28422958
L467_47	PRJNA838449	SAMN28422959
L467_6	PRJNA838449	SAMN28422960
L467_7	PRJNA838449	SAMN28422961
L467_8	PRJNA838449	SAMN28422962
L467_9	PRJNA838449	SAMN28422963
LEc420	PRJNA838449	SAMN28422964
Ec372	PRJNA838449	SAMN28422965
Ec419	PRJNA838449	SAMN28422966
Scytosiphon
Samples	Bioproject	Accession numbers
MO102a	PRJNA941777	SAMN34140530
MO103a	PRJNA941777	SAMN34140520
MO106	PRJNA941777	SAMN34140638
MO109a	PRJNA941777	SAMN34140617
MO111	PRJNA941777	SAMN34140621
MO113a	PRJNA941777	SAMN34140533
MO114a	PRJNA941777	SAMN34140525
MO116a	PRJNA941777	SAMN34140522
MO118	PRJNA941777	SAMN34140615
MO120	PRJNA941777	SAMN34140570
MO124	PRJNA941777	SAMN34140637
MO128a	PRJNA941777	SAMN34140519
MO129	PRJNA941777	SAMN34140521
MO132	PRJNA941777	SAMN34140560
MO134	PRJNA941777	SAMN34140593
MO13a	PRJNA941777	SAMN34140636
MO141	PRJNA941777	SAMN34140566
MO143	PRJNA941777	SAMN34140602
MO151	PRJNA941777	SAMN34140633
MO15b	PRJNA941777	SAMN34140531
MO160	PRJNA941777	SAMN34140557
MO162	PRJNA941777	SAMN34140572
MO167	PRJNA941777	SAMN34140634
MO170	PRJNA941777	SAMN34140567
MO174	PRJNA941777	SAMN34140586
MO178	PRJNA941777	SAMN34140595
MO183	PRJNA941777	SAMN34140542
MO185	PRJNA941777	SAMN34140604
MO191	PRJNA941777	SAMN34140571
MO192	PRJNA941777	SAMN34140600
MO194	PRJNA941777	SAMN34140576
MO196	PRJNA941777	SAMN34140591
MO199	PRJNA941777	SAMN34140551
MO1a	PRJNA941777	SAMN34140565
MO2	PRJNA941777	SAMN34140635
MO202	PRJNA941777	SAMN34140640
MO203	PRJNA941777	SAMN34140550
MO205	PRJNA941777	SAMN34140610
MO209	PRJNA941777	SAMN34140575
MO211	PRJNA941777	SAMN34140535
MO215	PRJNA941777	SAMN34140541
MO217	PRJNA941777	SAMN34140648
MO218	PRJNA941777	SAMN34140603
MO219	PRJNA941777	SAMN34140625
MO227	PRJNA941777	SAMN34140526
MO230	PRJNA941777	SAMN34140537
MO235	PRJNA941777	SAMN34140539
MO236	PRJNA941777	SAMN34140538
MO239	PRJNA941777	SAMN34140609
MO23b	PRJNA941777	SAMN34140524
MO241	PRJNA941777	SAMN34140568
MO242	PRJNA941777	SAMN34140594
MO244	PRJNA941777	SAMN34140606
MO247	PRJNA941777	SAMN34140616
MO250	PRJNA941777	SAMN34140583
MO251	PRJNA941777	SAMN34140644
MO252	PRJNA941777	SAMN34140552
MO257	PRJNA941777	SAMN34140587
MO25a	PRJNA941777	SAMN34140534
MO26	PRJNA941777	SAMN34140622
MO260	PRJNA941777	SAMN34140620
MO262	PRJNA941777	SAMN34140632
MO267	PRJNA941777	SAMN34140645
MO27	PRJNA941777	SAMN34140628
MO271	PRJNA941777	SAMN34140623
MO272	PRJNA941777	SAMN34140585
MO279	PRJNA941777	SAMN34140605
MO284	PRJNA941777	SAMN34140601
MO28a	PRJNA941777	SAMN34140559
MO292	PRJNA941777	SAMN34140578
MO293	PRJNA941777	SAMN34140599
MO295	PRJNA941777	SAMN34140641
MO296	PRJNA941777	SAMN34140614
MO298	PRJNA941777	SAMN34140580
MO299	PRJNA941777	SAMN34140596
MO3	PRJNA941777	SAMN34140598
MO301	PRJNA941777	SAMN34140618
MO302	PRJNA941777	SAMN34140544
MO308	PRJNA941777	SAMN34140555
MO309	PRJNA941777	SAMN34140563
MO30a	PRJNA941777	SAMN34140650
MO318	PRJNA941777	SAMN34140592
MO320	PRJNA941777	SAMN34140612
MO330	PRJNA941777	SAMN34140627
MO335	PRJNA941777	SAMN34140646
MO336	PRJNA941777	SAMN34140527
MO338	PRJNA941777	SAMN34140574
MO339	PRJNA941777	SAMN34140573
MO340	PRJNA941777	SAMN34140577
MO341	PRJNA941777	SAMN34140581
MO34b	PRJNA941777	SAMN34140561
MO352	PRJNA941777	SAMN34140631
MO36a	PRJNA941777	SAMN34140556
MO39a	PRJNA941777	SAMN34140613
MO41b	PRJNA941777	SAMN34140564
MO42b	PRJNA941777	SAMN34140518
MO44	PRJNA941777	SAMN34140629
MO46a	PRJNA941777	SAMN34140579
MO47a	PRJNA941777	SAMN34140590
MO5	PRJNA941777	SAMN34140536
MO50	PRJNA941777	SAMN34140553
MO57a	PRJNA941777	SAMN34140548
MO61	PRJNA941777	SAMN34140649
MO64a	PRJNA941777	SAMN34140588
MO65a	PRJNA941777	SAMN34140532
MO69a	PRJNA941777	SAMN34140540
MO72a	PRJNA941777	SAMN34140626
MO74	PRJNA941777	SAMN34140584
MO76a	PRJNA941777	SAMN34140589
MO77	PRJNA941777	SAMN34140608
MO7c	PRJNA941777	SAMN34140562
MO82a	PRJNA941777	SAMN34140611
MO87b	PRJNA941777	SAMN34140639
MO94a	PRJNA941777	SAMN34140549
MO95	PRJNA941777	SAMN34140607
MO96	PRJNA941777	SAMN34140569
MO97a	PRJNA941777	SAMN34140523
MO98	PRJNA941777	SAMN34140528
MO99b	PRJNA941777	SAMN34140529
Mr5f	PRJNA941777	SAMN34140513
Os10m	PRJNA941777	SAMN34140514
uni12gC	PRJNA941777	SAMN34140545
uni13gE	PRJNA941777	SAMN34140558
uni16gC	PRJNA941777	SAMN34140642
uni19gF	PRJNA941777	SAMN34140630
uni20gF	PRJNA941777	SAMN34140619
uni24gC	PRJNA941777	SAMN34140643
uni25gA	PRJNA941777	SAMN34140624
uni26gB	PRJNA941777	SAMN34140543
uni26gC	PRJNA941777	SAMN34140554
uni27gA	PRJNA941777	SAMN34140597
uni27gD	PRJNA941777	SAMN34140515
uni28gB	PRJNA941777	SAMN34140516
uni30gF	PRJNA941777	SAMN34140547
uni31gF	PRJNA941777	SAMN34140546
uni32gF	PRJNA941777	SAMN34140647
uni34gA	PRJNA941777	SAMN34140651
uni4gC	PRJNA941777	SAMN34140582
uni9gF	PRJNA941777	SAMN34140517
